# Supplementary material for: The Prevalence of Depression Symptoms and Their Socioeconomic and Health Predictors in a Local Community with a High Deprivation: A Cross-Sectional Studies
Source: Int J Environ Res Public Health. 2022 Sep 19;19(18):11797. doi: 10.3390/ijerph191811797 (PMC9517619; doi:10.3390/ijerph191811797)
Supplement: Supplementary file 1 [file ijerph-19-11797-s001.zip]

Archive with 1 entries (1 files):
- ijerph-1817546-supplementary.pdf
